# Supplementary material for: Linking mobile money networks to “e-ROSCAs”: An experimental study
Source: Sci Adv. 2021 Jan 1;7(1):eabc5831. doi: 10.1126/sciadv.abc5831 (PMC7775776; doi:10.1126/sciadv.abc5831)
Supplement: Data and code for replication [file abc5831_Data_and_code_for_replication.zip]

Archive with 20 entries (16 files):
- Code/
- __MACOSX/._Code
- Code/smsrosca_analysis.do
- __MACOSX/Code/._smsrosca_analysis.do
- Code/.DS_Store
- __MACOSX/Code/._.DS_Store
- Data/
- __MACOSX/._Data
- Data/.DS_Store
- __MACOSX/Data/._.DS_Store
- Data/smsrosca_sciadv.dta
- __MACOSX/Data/._smsrosca_sciadv.dta
- Output/
- __MACOSX/._Output
- Output/tables/
- __MACOSX/Output/._tables
- Output/.DS_Store
- __MACOSX/Output/._.DS_Store
- Output/tables/.DS_Store
- __MACOSX/Output/tables/._.DS_Store
