# Supplementary material for: Linking mobile money networks to “e-ROSCAs”: An experimental study
Source: Sci Adv. 2021 Jan 1;7(1):eabc5831. doi: 10.1126/sciadv.abc5831 (PMC7775776; doi:10.1126/sciadv.abc5831)
Supplement: Data and code for replication [file abc5831_Data_and_code_for_replication.zip › Code/smsrosca_analysis.do]

/***** Replication of all Tables and Figures*******/

clear all
set more off


cd "/Users/INSERT PATH TO FOLDER"


local table_path output/tables/


use "Data/smsrosca_sciadv.dta"

set scheme burd, permanently


/****************************************************/
** Table S1: Descriptive Stats of Entire Sample  ****
/****************************************************/

local demog_vars female age level_educ_num phone_own sms_frequentuse 
local summary_vars `demog_vars' earnings_day_USD a2_dictator rosca_member rosca_daily rosca_ever

** Generate mean/sd table for listing, census, and rosca samples
eststo listing: estpost sum `demog_vars' if sample_listing==1
eststo census: estpost sum `summary_vars' if sample_survey==1
eststo participants: estpost sum `summary_vars' if sample_rosca==1

esttab listing census participants, ///
	cell("mean(fmt(%9.2f) label(Mean)) sd(fmt(%9.2f) label(SD))") ///
	mtitles("Listing sample" "Survey sample" "ROSCA participants") ///
	label keep(`summary_vars')
	
mat esttab_matrix = r(coefs)

** Generate p-value table comparing rosca group to the other two groups
* First rosca vs listing
preserve
keep if sample_listing==1

orth_out `demog_vars', ///
	bdec(2) test ///
	by(sample_listing sample_rosca) armlabel("Listing" "ROSCA")
	
mat orth_listing = r(matrix)	
restore


* Now rosca vs survey
preserve
keep if sample_survey==1

orth_out `summary_vars', ///
	bdec(2) test ///
	by(sample_survey sample_rosca) armlabel("Survey" "ROSCA")

mat orth_survey = r(matrix)	
restore

count if sample_listing==1
scalar N_listing = r(N)
count if sample_survey==1
scalar N_survey = r(N)
count if sample_rosca==1
scalar N_rosca = r(N)

mat final_matrix = (esttab_matrix, (orth_listing[1...,3] \ .z \ .z \ .z \ .z \ .z ), orth_survey[1...,3] \ ///
	N_listing, .z, N_survey, .z, N_rosca, .z, .z, .z)

local leftcol_labels Female Age "Education (yrs)" ///
	"Owns a mobile phone" "Frequent use of SMS" ///
	"Earnings per day (USD)" "Dictator share given" ///
	"ROSCA member" "Daily ROSCA member" "Ever ROSCA member" Observations
	
mat rownames final_matrix = `leftcol_labels'
mat coleq final_matrix = ""
mat colnames final_matrix = Mean SD Mean SD Mean SD "Listing vs. ROSCA, p-value" "Survey vs. ROSCA, p-value"

esttab m(final_matrix, fmt(%9.2f)) using `table_path'S1_summary_stats.rtf, rtf replace


******************************************
********** Table S2: BALANCE  ************
******************************************

preserve
keep if sample_rosca==1

local demog_vars female age level_educ_num phone_own sms_frequentuse 
local summary_vars `demog_vars' earnings_day_USD a2_dictator rosca_member rosca_daily 

local leftcol_labels Female "" Age "" "Education (yrs)" "" ///
	"Owns a mobile phone" "" "Frequent use of SMS" "" ///
	"Earnings per day (USD)" "" "Dictator share given" "" ///
	"ROSCA member" "" "Daily ROSCA member" "" Observations
	
local orth_out_options bdec(2) count se stars pcompare nolabel

orth_out `summary_vars', ///
	`orth_out_options' ///
	by(sorted)

mat balance_left = r(matrix)
mat colnames balance_left = "Mixed" "Sorted" "p-value"

orth_out `summary_vars', ///
	`orth_out_options' ///
	by(tinfo)

mat balance_right = r(matrix)
mat colnames balance_right = "No info tmt" "Info tmt" "p-value"

mat balance = (balance_left, balance_right)
mat rownames balance = `leftcol_labels'
esttab m(balance, fmt(%9.2f)) ///
	using `table_path'S2_balance.rtf, ///
	 replace
 
restore

*******************************************
*********** Table S5: MKT TMTS  ***********
*******************************************

preserve
keep if sample_rosca==1

eststo mkt_tmts: estpost ta mkt tmt_grp
esttab mkt_tmts using `table_path'S5_mkt_tmts.rtf, replace unstack noobs nonumbers nonotes

restore


********************************************************************
*********** Table S6: ABOVE V BELOW MEDIAN DICTATOR GAME ***********
********************************************************************

preserve
keep if sample_rosca==1


orth_out `summary_vars' using `table_path'S6_dg.xls, ///
	 replace bdec(2) count se stars pcompare ///
	by(dictator_bin)
 
restore


/***************************************************************/
************** Analysis with Individual-Day data ***************
/***************************************************************/

clear all


use "Data/smsrosca_sciadv.dta"


*Only keep obs that participated in the Rosca
keep if treat != .
                                    


**** RESHAPE TO DAY-LVL OBS ****
	
reshape long d@_yes d@_no d@_no_timeout d@_in d@_others d@_prevdropped d@_remaining d@_yesterday, i(groupid rank_order) j(day)
	
order groupid rank_order day id mkt d_yes d_no d_no_timeout d_in 


gen d_no_explicit = d_no - d_no_timeout

label var d_others "Remaining in group (1-3)"

gen fullgroup = d_others == 3
replace fullgroup = . if d_others == .


gen pot_received = 0
replace pot_received = 1 if day > rank_order 


gen PayoffDecreasing = .
replace PayoffDecreasing = 0 if d_yesterday == 1
replace PayoffDecreasing = 1 if rank_order == 1 & day == 2 & d_yesterday == 1
replace PayoffDecreasing = 1 if rank_order == 1 & day > 2 & d_remaining < 4 & d_yesterday == 1
replace PayoffDecreasing = 1 if rank_order == 2 & day > 2 & d_remaining < 4 & d_yesterday == 1
replace PayoffDecreasing = 1 if rank_order == 3 & day > 3 & d_remaining < 4 & d_yesterday == 1


gen d_out = d_no
replace d_out = 0 if d_no == .


label define days_lbl 1 "Day 1" 
label values day days_lbl


*************************************************************
**** Figure 2: Above/below median prosociality, days 1-4 ****
*************************************************************

local gname fig2_prosoc_in_out
graph bar d_in d_out, ///
	stack over(day) ///
	by(dictator_by_above_below, ///
		note("Prosociality measured using Dictator Game") ///
		title("Fig Prosoc: Above/below median prosociality, days 1-4")) ///
	legend(order(1 "Choose to pay" 2 "Choose not to pay"))  ///
	blabel(bar, format(%4.2f) position(center)) ytitle("Proportion") ///
	saving("output/`gname'", replace)
graph export "output/`gname'.png", replace


************************************************************
**** Figure 3: Effect of being sorted by type, days 1-4 ****
************************************************************

local gname fig3_sort_1
graph bar d_in d_out if information == 0, ///
	stack over(day) over(sorted) ///
	by(dictator_by_above_below, ///
		note("Prosociality measured using Dictator Game") ///
		title("Fig Sort: Effect of being sorted by type, days 1-4")) ///
	legend(order(1 "Choose to pay" 2 "Choose not to pay"))  ///
	blabel(bar, format(%4.2f) position(center)) ytitle("Proportion") ///
	saving("output/`gname'", replace)
graph export "output/`gname'.png", replace

********************************************
**** Figure 4: Effect of info, days 1-4 ****
********************************************

local gname fig4_info_1
graph bar d_in d_out, ///
	stack over(day) over(information) ///
	by(sorted_by_low_high, ///
		note("Participants with median prosociality sorted randomly into Low and High") ///
		title("Fig Info: Effect of info, days 1-4")) ///
	legend(order(1 "Choose to pay" 2 "Choose not to pay"))  ///
	blabel(bar, format(%4.2f) position(center)) ytitle("Proportion") ///
	saving("output/`gname'", replace)
graph export "output/`gname'.png", replace

*****************************************************************
*** Figure S2: Distribution of choices in Dictator Game (DG) ****
*****************************************************************

hist dictator_choice, ///
	disc percent xlabel(0 (100) 1000) ///
	xtitle("Amount given to anonymous partner (out of 1000 CDF)")
graph export "output/figS2_dg_hist.png", replace


*************************************************************************
************************ Tables S3 and S4 *******************************
* S3: Payoff reducing decisions, prosociality and participation
* S4: Contributions, prosociality and treatment groups
*************************************************************************

*** P1

eststo p1a: estpost sum d_yes

eststo p1b: estpost sum d_in if day == 4


eststo p2: reg d_yes PayoffDecreasing, cluster(groupid)
eststo p2ctrl: reg d_yes PayoffDecreasing i.day i.rank_order , cluster(groupid)


*** P3

eststo p3all: reg d_in a2_dictator if day == 4, cluster(groupid)

eststo p3a: estpost ttest d_yes, by(dictator_by_above_below)

eststo p3sprbelow: reg d_yes PayoffDecreasing i.day i.rank_order if dictator_by_above_below == 1, cluster(groupid) 

eststo p3sprabove: reg d_yes PayoffDecreasing i.day i.rank_order if dictator_by_above_below == 3, cluster(groupid) 

eststo p3b: estpost ttest d_in if day == 4, by(dictator_by_above_below)


*** P4

eststo p4a: estpost ttest d_in if day == 4 & information == 0 & dictator_bin == 3, by(sorted)


eststo p4b: estpost ttest d_in if day == 4 & information == 0 & dictator_bin == 1, by(sorted)


*** P5

eststo p5a: estpost ttest d_in if day == 4 & sorted_high == 1, by(information)

eststo p5b: estpost ttest d_in if day == 1 & sorted_high == 1, by(information)

eststo p5c: estpost ttest d_in if day == 4 & sorted_low == 1, by(information)

eststo p5d: estpost ttest d_in if day == 1 & sorted_low == 1, by(information)


*** Output
local table_path output/tables/
esttab p2 p2ctrl using `table_path'S3_p2.rtf, ///
	keep(PayoffDecreasing) b(%9.3f) se(%9.3f) ///
	stats(N, label("Number of decisions") fmt(%9.0fc)) ///
	nomtitles nonumbers nonotes starlevels(* .1 ** .05 *** .01) ///
	rtf replace

esttab p3sprbelow p3sprabove using `table_path'S3_p3a.rtf, ///
	keep(PayoffDecreasing) b(%9.3f) se(%9.3f) ///
	stats(N, label("Number of decisions") fmt(%9.0fc)) ///
	nomtitles nonumbers nonotes starlevels(* .1 ** .05 *** .01) ///
	rtf replace
	
esttab p3all using `table_path'S3_p3b.rtf, ///
	keep(a2_dictator) b(%9.3f) se(%9.3f) ///
	stats(N, label("Number of participants") fmt(%9.0fc)) ///
	nomtitles nonumbers nonotes starlevels(* .1 ** .05 *** .01) ///
	rtf replace

esttab p1a p1b using `table_path'S4_p1.rtf, rtf replace ///
	cells("mean(fmt(%9.2f))") stats(N, fmt(%9.0fc)) ///
	coeflabels(d_yes "Share paid of all contributions" d_in "Share paid of day 4 contributions") ///
	nomtitles nonumbers
	
esttab p3a p3b using `table_path'S4_p3.rtf, rtf replace ///
	cells("mu_1(fmt(%9.2f) label(Below-median)) mu_2(fmt(%9.2f) label(Above-median)) b(fmt(%9.2f) label(Difference)) se(fmt(%9.2f) label(SE))") stats(N, fmt(%9.0fc)) ///
	coeflabels(d_yes "Share paid of all contributions" d_in "Share paid of day 4 contributions") ///
	nomtitles nonumbers

esttab p4a p4b using `table_path'S4_p4.rtf, rtf replace ///
	cells("mu_1(fmt(%9.2f) label(Mixed)) mu_2(fmt(%9.2f) label(Sorted)) b(fmt(%9.2f) label(Difference)) se(fmt(%9.2f) label(SE))") stats(N, fmt(%9.0fc)) ///
	coeflabels(d_in "Share paid of day 4 contributions") ///
	nomtitles nonumbers
	
esttab p5a p5b using `table_path'S4_p5high.rtf, rtf replace ///
	cells("mu_1(fmt(%9.2f) label(No info)) mu_2(fmt(%9.2f) label(Info)) b(fmt(%9.2f) label(Difference)) se(fmt(%9.2f) label(SE))") stats(N, fmt(%9.0fc)) ///
	coeflabels(d_in "Share paid of contributions") ///
	mtitles("Day 4" "Day 1") nonumbers

esttab p5c p5d using `table_path'S4_p5low.rtf, rtf replace ///
	cells("mu_1(fmt(%9.2f) label(No info)) mu_2(fmt(%9.2f) label(Info)) b(fmt(%9.2f) label(Difference)) se(fmt(%9.2f) label(SE))") stats(N, fmt(%9.0fc)) ///
	coeflabels(d_in "Share paid of contributions") ///
	mtitles("Day 4" "Day 1") nonumbers
